# Supplementary material for: Antennae hold a key to Varroa-sensitive hygiene behaviour in honey bees
Source: Sci Rep. 2015 May 22;5:10454. doi: 10.1038/srep10454 (PMC4441115; doi:10.1038/srep10454)
Supplement: Supporting Information [file srep10454-s2.xls]

## Sheet: VSH.NVS
Supplementary Table S3. List of genes differentially expressed in antennae of VSH and NVS bees
Corresponding Drosophila orthologs and log2 (VSH/NVS ratio) expression values of the fold change and count-per-million are shown.
Gene symbol	Beebase name	Previous GB	Fly ortholog	Gene description	logFC	logCPM	P-Value	FDR
LOC408608	GB48969	GB11658		hypothetical LOC408608	-3.53198	0.290162	1.10005e-28	7.71919e-26
LOC413693		GB20106		WD repat-containing protein 66-like	-2.27501	-0.0445341	1.02983e-12	2.81028e-10
LOC100576173				uncharacterised	-2.18733	-0.756404	5.37933e-09	1.05693e-06
Mrjp5	GB55208	GB10622		major royal jelly protein 5	-2.17282	-1.00492	1.83882e-06	0.000194242
Def2	GB47618	GB10036		defensin 2	-2.09103	-0.395524	2.34806e-08	4.19406e-06
LOC406142	GB51223	GB17538		hymenoptaecin	-2.03507	6.81541	1.54319e-49	3.03206e-46
LOC551714	GB55766	GB12535	CG3324	cGMP-dependent protein kinase, isozyme 1-like	-1.98562	-1.45392	4.87404e-05	0.0030694
LOC724275	GB43418				-1.95231	3.25193	7.62052e-34	6.80582e-31
LOC410537	GB52721	GB16431	CG42267	lozenge-like	-1.94686	-1.35983	8.14062e-05	0.00473215
LOC725629	GB51200	GB13860	CG2914	DNA-binding protein D-ETS-6-like	-1.83258	-1.06825	3.42953e-05	0.00229195
LOC726124	GB52719	GB11654	CG1849	run-like transcription factor	-1.63623	-1.35144	0.000977192	0.0322146
LOC552811	GB41212	GB15548	CG30427	laccase-5-like	-1.45895	3.8187	2.25736e-23	1.30449e-20
Mrjp1	GB55205	GB14888		major royal jelly protein 1	-1.42672	0.914151	2.31797e-08	4.19406e-06
LOC102655415					-1.32491	1.32338	9.11622e-11	2.23894e-08
LOC102655073				histone H4-like	-1.3247	1.93368	3.61676e-12	9.35028e-10
LOC726629	GB42624	GB17395			-1.31576	-0.270069	1.7851e-05	0.00130872
IRP30	GB50423	GB10708			-1.26055	4.07892	5.00009e-17	2.0467e-14
LOC100577981	GB50893			insulin-like growth factor-binding protein subunit-like	-1.19056	-0.467131	5.08459e-05	0.00318159
B-gluc2	GB42981	GB19961	CG6895	beta-1,3-glucan recognition protein 2	-1.17002	3.51091	1.87039e-15	6.80544e-13
MOX-2	GB47954	GB18266	CG5264	mesenchyme homeobox 2	-1.12996	0.315043	9.71382e-06	0.000808716
LOC725386	GB55335	GB18990	CG13855	IQ and ubiquitin-like domain-containing protein-like	-1.11734	-0.36253	0.000948996	0.0316032
LOC412197	GB47475	GB19995		protein lethal(2)essential for life-like	-1.07476	8.66806	2.22957e-16	8.76131e-14
LOC406132	GB47407	GB17789	CG9886	histone H4	-1.07146	4.54443	2.17382e-14	7.11853e-12
LOC408394	GB52014	GB19550		collagen alpha-1(XI) chain-like	-1.06363	-0.216116	0.000853595	0.0295272
Trh	GB44366	GB11755	CG9122	tryptophan hydroxylase	-1.03765	-0.18445	0.000848116	0.0294413
LOC551914	GB49768	GB11187		actin-like protein 6A-like	-0.989401	-0.509058	0.000668671	0.0242399
LOC100577730				WD repeat-containing protein 87-like	-0.981436	0.299203	0.000147778	0.00756132
LOC410087	GB45906	GB18662	CG4533	protein lethal(2)essential for life-like	-0.962242	9.15375	1.5769e-13	4.5563e-11
LOC102656101					-0.94652	0.820485	4.7507e-05	0.00305039
LOC102655993				trichoplein keratin filament-binding protein-like	-0.946423	0.306855	0.000915862	0.0310256
Kr-h1	GB45427			kruppel homolog 1	-0.94356	3.7586	8.83839e-11	2.22637e-08
LOC100577224	GB53636				-0.889078	5.09028	1.41641e-10	3.31306e-08
LOC724367	GB45910	GB14435	CG4533	protein lethal(2)essential for life-like	-0.810769	9.04389	4.58797e-10	9.79832e-08
LOC725698	GB55795				-0.788336	3.30519	6.50131e-08	1.03014e-05
Scp2	GB49705	GB10018	CG14904	sarcoplasmic calcium-binding protein 2	-0.750464	1.63344	0.000235307	0.0110605
LOC724642	GB49376	GB19733		f-box/LRR-repeat protein 21-like	-0.746893	4.32776	1.09368e-07	1.62793e-05
LOC725438	GB40381	GB15354	CG3979	protein I'm not dead yet-like	-0.746791	0.76447	0.000572476	0.0213031
LOC100577849	GB43779				-0.743839	2.21622	1.16185e-05	0.000935576
CPR27	GB50438	GB30200	CG15884	cuticular protein 27	-0.740744	1.72717	6.39289e-05	0.0038295
LOC725344				histone H2B-like	-0.740336	2.97868	4.93621e-06	0.000449012
LOC413816	GB47278	GB11534	CG7005	sodium-independent sulfate anion transporter-like	-0.738056	4.17714	1.42588e-07	2.09072e-05
LOC410890	GB50831	GB15937	CG12918	protein canopy-1-like	-0.721492	4.94694	1.57265e-07	2.27201e-05
LOC724231		GB19056	CG4533	protein lethal(2)essential for life-like	-0.721327	6.74299	6.47663e-08	1.03014e-05
LOC100577622	GB46335				-0.703886	1.58595	0.000315804	0.0136672
LOC102655500				tyrosine-phosphorylation-regulated kinase 2-like	-0.684663	5.36341	4.33514e-07	5.32355e-05
LOC100577932					-0.644984	1.43628	0.000872475	0.0298648
LOC102653581				putative odorant receptor 85b-like	-0.621087	3.35922	3.10607e-05	0.00214887
LOC725308		GB18806	CG31618	histone H2A-like	-0.614997	3.73027	3.37249e-05	0.00226927
Def1	GB41428	GB19392	CG13855	defensin 1	-0.61211	4.75989	6.48216e-06	0.00056658
LOC724418	GB40635	GB12132	CG7899	venom acid phosphatase Acph-1-like	-0.604517	5.47791	5.18311e-06	0.000467145
LOC411871	GB52508	GB18276		tyrosine-phosphorylation-regulated kinase 3 homolog	-0.602143	5.07852	9.64922e-06	0.000808716
LOC726542		GB14620	CG31613	histone H3-like	-0.602086	3.70877	4.48429e-05	0.00289827
LOC102656384				dual specificity protein phosphatase 19-like	-0.590493	1.7573	0.000882058	0.030088
LOC409950	GB50700	GB11007	CG31999	fibrillin-1-like	-0.586506	5.4609	1.4088e-05	0.00108977
LOC411301	GB53320	GB11197	CG1842	dynein heavy chain 10, axonemal-like	-0.580581	2.997	0.000242525	0.0112385
Mrjp8	GB55214	GB14639		major royal jelly protein 8	-0.576647	3.52845	0.000107077	0.00587665
LOC100577526	GB52183				-0.562554	1.82717	0.000940616	0.0315379
LOC409789	GB44146	GB10758	CG3074	uncharacterized peptidase C1-like protein F26E4.3-like	-0.560054	6.85544	1.86392e-05	0.00135638
LOC409801	GB53798	GB16889	CG4382	esterase E4-like	-0.559404	5.11949	2.54239e-05	0.00178403
LOC724274		GB10397	CG4533	protein lethal(2)essential for life-like	-0.555495	9.58696	1.77685e-05	0.00130872
LOC102655870					-0.552498	2.12358	0.00118386	0.0376083
LOC408443	GB43591	GB10221	CG6269	unc4-like	-0.538896	1.99837	0.00158952	0.0471765
Nan	GB44065	GB19362	CG5842	nanchung	-0.538219	2.07699	0.0014155	0.0429194
LOC552556	GB51043	GB18459	CG18104	arginase-1-like	-0.535263	3.70868	0.000210146	0.010271
LOC725230		GB20104	CG9886	histone H4-like	-0.525907	5.9458	7.9745e-05	0.00466318
LOC552531	GB54343	GB14205	CG11267	10 kDa heat shock protein, mitochondrial-like	-0.510335	7.44503	9.18904e-05	0.0052181
LOC725871	GB43844	GB18943	CG1464	uncharacterized protein C11orf46 homolog	-0.503042	3.57664	0.000656637	0.0238919
LOC725272	GB47504		CG31613	histone H3-like	-0.502453	3.05598	0.00131694	0.0408126
LOC411706	GB42468	GB14550	CG73365	phospholipase B1, membrane-associated-like	-0.502359	4.21512	0.000381332	0.0159242
LOC100577571				esterase E4-like	-0.501456	3.35102	0.00086719	0.0297877
PRM1	GB54480	GB13705	CG6866	TAR RNA-binding protein 2	-0.496326	5.28695	0.000237966	0.0111323
LOC724488	GB45913	GB14621	CG4533	protein lethal(2)essential for life-like	-0.49053	9.50456	0.000152291	0.00771191
LOC100576895	GB53524				-0.489819	5.87228	0.000241719	0.0112385
LOC724644	GB53860	GB10220			-0.486656	6.66007	0.000217214	0.0104603
LOC725414		GB11223	CG31613	histone H3-like	-0.479813	3.52161	0.00146486	0.0441414
MsrA	GB55004	GB10196	CG7266	methionine sulphoxide reductase A	-0.478673	6.29575	0.000286145	0.012836
LOC100578329	GB52087		CG5065	putative fatty acyl-CoA reductase CG5065-like	-0.474787	6.01606	0.000346224	0.0147243
LOC726160	GB44684	GB14159	CG31142		-0.470773	3.42072	0.00121495	0.0382554
LOC100576383	GB55923				-0.468946	3.6343	0.00109686	0.0353298
LOC100577430	GB43784				-0.463658	7.06798	0.000385047	0.0159608
LOC100577455				zonadhesin-like	-0.462176	4.71109	0.000809875	0.0284151
LOC100576614	GB41191				-0.458522	6.09017	0.000525124	0.0200732
LOC409384	GB54372	GB18969	CG7235	60 kDa heat shock protein, mitochondrial-like	-0.44977	9.11169	0.000504309	0.0195053
LOC412768	GB42704	GB20038	CG1124	protein takeout-like	-0.436302	9.29424	0.00071503	0.0257306
LOC552408	GB45149	GB12725	CG10026	alpha-tocopherol transfer protein-like	0.423031	7.3716	0.00117016	0.0373235
LOC409949	GB52992	GB14742	CG32354	agrin-like	0.424997	6.02079	0.00135076	0.0414683
LOC724594	GB52689		CG2219	ADP-ribosylation factor-like protein 4C-like	0.427467	5.07716	0.00165708	0.0487401
LOC100578600	GB42183				0.428926	6.77962	0.0010403	0.0339532
Camta	GB48002	GB13816	CG8809	calmodulin-binding transcription activator	0.429253	7.00978	0.00101725	0.0333114
Rfabg	GB54507	RfaBp	CG11064	retinoid- and fatty acid-binding glycoprotein	0.444588	6.20064	0.000730353	0.0261861
LOC100576965	GB44638				0.451947	4.92439	0.001045	0.03399
neur	GB55094	GB14273	CG11988	neuralized	0.45554	4.79394	0.000861538	0.0296974
LOC411376	GB53716	GB19181	CG6704	estrogen sulfotransferase-like	0.457084	6.71798	0.000497534	0.0193193
LOC102655030				glucose-induced degradation protein 4 homolog	0.458392	4.88608	0.000827876	0.0289433
LOC408958	GB40523	GB14400	CG17341	uncharacterized protein C20orf112-like	0.468197	4.01388	0.00147715	0.0441414
mmd	GB41900	GB16304	CG9163	mind-meld	0.468738	4.83643	0.000676289	0.024426
LOC726410				mannosyl-oligosaccharide alpha-1,2-mannosidase isoform A-like	0.470205	5.36697	0.000527175	0.0200735
LOC100576912	GB47941			cyclic AMP response element-binding protein A-like	0.470258	3.92985	0.00111241	0.0357135
Pxd	GB49689	GB10387	CG4009	peroxidase	0.470691	4.03828	0.000993074	0.0326286
LOC552608	GB49640	GB15912	CG14509		0.470724	6.58675	0.000348552	0.0147594
CYP336A1		GB19797	CG6081	cytochrome P450 336A1	0.47259	8.418	0.000257844	0.0117817
18-w	GB43456	GB15177	CG8595	18-wheeler	0.472785	4.65377	0.000639095	0.02334
LOC100578813	GB52712				0.486126	3.56946	0.000921451	0.0311077
Dl-2	GB42472	GB18032	CG6667	dorsal-2	0.489334	3.44364	0.00133778	0.0411985
LOC408622	GB48022	GB18494	CG7399	phenylalanine hydroxylase	0.503243	4.02055	0.000324459	0.0138739
LOC410470	GB49852	GB13681	CG30463	putative polypeptide N-acetylgalactosaminyltransferase 9-like	0.513717	2.97896	0.00165315	0.0487401
CTL6	GB55225	GB11792	CG1500	C-type lectin 6	0.526156	4.54328	0.000146876	0.00755451
Cyp4g11	GB51356	GB11973	CG3656	cytochrome P450 4G11	0.528024	2.90211	0.000295225	0.0131008
LOC726134	GB47974	GB15030	CG9858	carboxylesterase	0.531389	5.6021	7.21032e-05	0.00426712
LOC726201	GB51155	GB17772	CG7104		0.531699	4.91169	9.68811e-05	0.00546818
LOC102654165				transmembrane protein 132C-like	0.531775	3.74378	0.000353642	0.0149106
LOC408473	GB52757	GB17397			0.533617	2.93495	0.000563269	0.0212549
LOC726478	GB55511	GB11204	CG16987	activin like protein at 23B-like protein	0.534024	3.46074	0.000382544	0.0159242
LOC102655110					0.535087	4.26456	0.000131884	0.00692848
LOC409711	GB55676	GB14845	CG11206		0.537416	3.89078	0.000171365	0.00854561
LOC727486	GB54219	GB19897	CG32130		0.538591	7.78012	3.27428e-05	0.00223378
LOC100577527	GB50477				0.538968	4.32913	0.00015417	0.00776702
LOC726337		GB10714	CG7950	mitochondrial intermembrane space protein 40-B-like	0.539581	3.25073	0.000402099	0.0164752
LOC725266	GB55938	GB11976	CG9662	oligosaccharyltransferase complex subunit ostc-like	0.539729	4.14977	0.000139054	0.00718982
rho-6				rhomboid-6	0.54122	3.02585	0.000490998	0.0191411
LOC552217	GB42769	GB10209	CG8927		0.541897	2.49564	0.000840862	0.029293
LOC408725	GB46128	GB19001	CG33316		0.543272	3.66377	0.000260745	0.0118044
LOC102655895					0.547677	4.51988	8.58852e-05	0.00493413
LOC100577522	GB55312				0.553331	3.36411	0.000293414	0.0131008
LOC100577376	GB44647			voltage-dependent calcium channel subunit alpha-2/delta-3-like	0.556236	3.46225	0.000223819	0.0106222
GstU1	GB49614	GB15512	CG33546	glutathione S-transferase U1	0.556447	4.96065	4.85939e-05	0.0030694
Cdk5alpha	GB55798	GB16611	CG5387	Cdk5 activator-like protein	0.569298	4.1373	6.81478e-05	0.00405748
LOC552689	GB45188	GB17613	CG15629	epidermal retinol dehydrogenase 2-like	0.570925	2.65524	0.000567619	0.0212549
IGFn3-11	GB53013	GB12490	CG16857	immunoglobulin-like and fibronectin type III domain containing 11	0.574737	6.74734	1.23821e-05	0.000988959
NOS	GB53651	GB18010	CG6713	nitric oxide synthase	0.575156	5.78616	1.66445e-05	0.00126705
LOC410535	GB52761	GB19482	CG1379	runt-related transcription factor 1-like	0.583822	2.10474	0.00124029	0.0386812
Pros	GB55032	GB14533	CG17228	homeobox protein prospero	0.588543	2.65476	0.000420586	0.0169549
LOC727335	GB41661	GB13169	CG11062	activin-like	0.590217	3.36036	0.000123978	0.00658358
LOC100578052	GB46873				0.591282	2.80385	0.000184937	0.00917584
LOC100577030	GB54178			galanin receptor type 1-like	0.596015	3.89	7.46365e-05	0.00439059
LOC413555	GB41403	GB12689	CG31646	lachesin-like	0.599608	1.31194	0.00133009	0.0410907
LOC409776	GB50450	GB15144			0.600953	3.15756	0.000111711	0.00608193
LOC411116	GB44567	GB15594	CG33515	nephrin-like	0.605903	2.09771	0.00124029	0.0386812
LOC413270	GB46377	GB13707	CG12423	kelch-like protein 10-like	0.607561	3.75208	2.25433e-05	0.00159328
LOC100577547	GB40979				0.616398	3.39397	5.26281e-05	0.00323136
LOC411564	GB49078	GB11812	CG32645	nose resistant to fluoxetine protein 6-like	0.618756	2.58018	0.000192801	0.009518
LOC100577004	GB50911		CG31760	probable G-protein coupled receptor CG31760-like	0.619289	4.71117	7.32922e-06	0.000631599
LOC725165	GB52489	GB15389	CG4019	aquaporin-4-like	0.619368	8.17415	1.74095e-06	0.000185903
CSP2	GB55547	GB19453		chemosensory protein 2	0.62128	4.24402	1.33398e-05	0.00104008
LOC413936	GB53064	GB12185	CG9432	lethal 2-like	0.624174	5.18168	5.31615e-06	0.00047478
LOC102656412					0.627267	2.32761	0.000161418	0.00809065
LOC102656061					0.631943	1.33456	0.00128212	0.0398593
LOC413723	GB43512	GB17220	CG31684	pancreatic triacylglycerol lipase-like	0.633839	6.16238	1.37842e-06	0.000152153
NimC2	GB50509	GB13979	CG6124	nimrod C2	0.633996	3.10678	3.62584e-05	0.00240677
LOC408552	GB45968	GB13353	CG4145	collagen alpha-1(IV) chain-like	0.634953	5.61753	2.59551e-06	0.000260186
NLG-4	GB42885	GB18836	CG34127	neuroligin 4	0.638125	1.74482	0.000772469	0.0273962
LOC410997	GB44073	GB12190	CG9317	organic cation transporter 1-like	0.640545	3.47769	2.09989e-05	0.00150579
LOC725821	GB45096	GB12923			0.644135	1.67143	0.000421111	0.0169549
LOC100577777				mucin-6-like	0.647045	3.74802	1.05233e-05	0.000861507
Mrjp7	GB55213	GB11022		major royal jelly protein 7	0.649926	1.27887	0.000936293	0.0315005
LOC408551	GB45943	GB14564	CG16858	viking-like - collagen alpha-1(IV) chain-like	0.650901	6.5599	8.79734e-07	0.000101677
LOC100577045	GB48270				0.650996	1.68664	0.00043891	0.0175994
LOC411700	GB45495	GB14494	CG1242	heat shock protein 83-like	0.663178	7.66691	3.12629e-07	3.98865e-05
LOC552179	GB54416		CG5627	raB3-GEF-like	0.666415	3.46089	8.70167e-06	0.00074335
LOC411071	GB46774	GB18056	CG10578	dnaJ protein homolog 1-like	0.672491	8.50797	2.07478e-07	2.91181e-05
LOC409701	GB46547	GB19421	CG14948		0.675369	0.935897	0.00144379	0.0436426
LOC410562		GB14793	CG11221	serine/threonine-protein kinase SBK1-like	0.677487	1.82575	0.00022234	0.0106222
PPO	GB43738	GB18313	CG8193	phenoloxidase subunit A3	0.680622	4.19068	2.72201e-06	0.000270111
LOC102655590				protein bunched, class 2/F/G isoform-like	0.681099	1.49454	0.000514689	0.0197512
LOC725019	GB43298	GB19618			0.683038	1.68812	0.000403837	0.0164752
LOC726485	GB41034	GB11097	CG1208	facilitated trehalose transporter Tret1-like	0.683801	2.38495	2.94811e-05	0.00205406
Ccap	GB50604	GB18160		cardioacceleratory peptide	0.688093	1.94041	6.08029e-05	0.00368721
LOC102653902				glycine-rich cell wall structural protein-like	0.695806	3.39467	3.67966e-06	0.000347586
LOC411021	GB40997	GB12751	CG4739	UDP-glycosyltransferase	0.704873	4.09362	6.47311e-07	7.57046e-05
Hsp90	GB40976	GB14758	CG1242	heat shock protein 90	0.714736	11.5939	3.10805e-08	5.35674e-06
LOC408414	GB47990	GB10939	CG4843	tropomyosin-1-like	0.730783	1.61753	0.000377909	0.0158657
NT-7	GB51190	GB14492	CG5549	neurotransmitter transporter 7	0.73504	3.1384	2.93704e-06	0.000282877
LOC411197	GB44328	GB16249	CG8800		0.736588	1.30695	0.000216719	0.0104603
GMCOX6	GB51817	GB16735	CG9514	GMC oxidoreductase 6	0.74154	0.832721	0.000582843	0.021607
LOC100577887					0.75826	6.39591	9.87922e-09	1.89254e-06
LOC726578	GB48988	GB18547	CG4726	putative inorganic phosphate cotransporter-like	0.775544	2.50358	9.69866e-07	0.000109517
Cpap3-a	GB50636		CG17052	cuticular protein analogous to peritrophins 3-A	0.784751	1.34832	0.00122901	0.0385743
LOC726776	GB45650			uncharacterized aarF domain-containing protein kinase 2-like	0.811138	1.55717	3.17479e-05	0.00218106
Pyx2	GB53163	GB14005	CG17142	transient receptor potential channel pyrexia 2	0.816978	0.585315	0.000450177	0.017905
gprs	GB49853	GB14048	CG18471	serine-enriched protein	0.819414	1.44615	4.1689e-05	0.00271227
CTL1	GB49260	GB11717	CG18431	C-type lectin 1	0.82931	2.17417	2.57697e-06	0.000260186
LOC411657	GB44494	GB11067	CG8646	glucosinolate sulphatase	0.830779	1.65389	1.04852e-05	0.000861507
LOC409187	GB41545	GB15179			0.836173	0.883616	0.000636813	0.02334
LOC100578990	GB48476			dynein intermediate chain 2, axonemal-like	0.859197	0.114172	0.00139779	0.0426456
LOC100576508	GB54791			heparin sulfate O-sulfotransferase-like	0.862917	0.867112	0.000569018	0.0212549
IGFn3-2	GB55483	GB11358	CG32019	immunoglobulin-like and fibronectin type III domain containing 2	0.872439	3.82604	1.72232e-09	3.45307e-07
LOC412862	GB49400	GB12331	CG17086	protein msta, isoform B-like	0.879926	0.867741	4.82391e-05	0.0030694
SP45	GB43369	GB17654		serine protease 45	0.880607	2.84188	2.43761e-07	3.28043e-05
LOC726625	GB51729	GB13289	CG6178	luciferin 4-monooxygenase-like	0.881515	5.06355	1.14664e-10	2.74745e-08
Mhc1	GB51653	GB11965	CG17927	myosin heavy chain 1	0.903945	3.05731	1.63767e-08	3.03557e-06
LOC102656198				titin-like	0.925931	1.79707	1.94572e-06	0.000203348
LOC413503	GB41230		CG32770	TWiK family of potassium channels protein 7-like	0.937478	1.94264	3.10967e-07	3.98865e-05
LOC102656248					0.938992	0.0963765	0.00013513	0.00706125
LOC411036	GB50377	GB13787	CG9637	two pore potassium channel protein sup-9-like	0.954944	0.388509	5.26181e-05	0.00323136
LOC724852	GB55469	GB13500		lipoma HMGIC fusion partner homolog	0.963424	2.15575	7.33009e-08	1.12517e-05
LOC102654211				acyl-CoA Delta(11) desaturase-like	0.969481	1.85668	6.03483e-07	7.14292e-05
LOC102655770				serine palmitoyltransferase small subunit A-like	0.972957	1.42072	3.07047e-06	0.000292857
gbb	GB53962	GB18733	CG5562	glass bottom boat	0.987895	2.36066	1.00175e-08	1.89254e-06
LOC410620	GB50609	GB19503	CG4264	heat shock protein Hsp70Ab-like	1.00677	8.3771	1.03991e-14	3.64859e-12
Adk1	GB42431	GB11769	CG17146	adenylate kinase 1	1.00926	4.20485	1.29664e-12	3.44277e-10
LOC412996	GB50062		CG16733	sulfotransferase 1C4-like	1.01646	0.566692	1.31572e-05	0.00103405
LOC100577974					1.01836	0.288799	0.000106095	0.0058555
Zasp66		GB10269	CG6416	Z band alternatively spliced PDZ-motif protein 66	1.03612	-0.411068	0.00158543	0.0471765
Cpap3-c	GB41203	GB13298	CG10287	cuticular protein analogous to peritrophins 3-C	1.05759	0.510076	3.72497e-05	0.00243961
LOC100577573	GB50907				1.05781	0.163296	0.000223394	0.0106222
LOC100578060	GB45513				1.07221	0.192258	0.000101759	0.00564791
LOC726597		GB14841	CG31612		1.0811	0.428096	1.70713e-05	0.00128022
LOC725217	GB41418				1.08358	2.40341	4.53747e-08	7.42935e-06
LOC410820	GB55400	GB14534	CG17758	otopetrin-2-like	1.116	0.325037	1.77836e-05	0.00130872
Y-e	GB55202	GB17225	CG9792	yellow-e	1.12952	-0.568982	0.00105867	0.0342119
LOC725280	GB47446	GB16517		cysteine-rich motor neuron 1 protein-like	1.14241	1.92785	4.90779e-10	1.02583e-07
LOC408787	GB44163	GB16197	CG31690	transmembrane and TPR repeat-containing protein CG4341-like	1.16504	0.871845	2.42366e-07	3.28043e-05
ACSF2	GB44116	GB12778	CG12512	acyl-CoA synthetase family member 2	1.17052	-0.792895	0.00147237	0.0441414
LOC100578672	GB50449				1.2395	0.624492	2.57192e-07	3.4144e-05
Blimp-1	GB51060	GB1175	CG5249	Blimp-1 protein	1.29887	1.12218	3.5114e-10	7.66578e-08
LOC411978	GB54486	GB18896	CG9701	beta-glucosidase	1.29964	-0.0983324	0.000112055	0.00608193
LOC410282	GB43087	GB19668	CG17352		1.33862	-0.419447	0.000251334	0.0115379
LOC102654726					1.33879	-1.21006	0.000514498	0.0197512
LOC100577783	GB50170		CG14681	DOMON domain-containing protein CG14681-like	1.35746	-0.627679	0.000324817	0.0138739
GMCOX13	GB43006	GB19832	CG9514	GMC oxidoreductase 13	1.3972	-0.326267	6.36096e-05	0.0038295
LOC413924	GB50901	GB14125	CG12055	glyceraldehyde-3-phosphate dehydrogenase 1-like	1.40656	-0.477063	1.67667e-05	0.00126705
GMCOX5	GB51816	GB19757	CG9517	GMC oxidoreductase 5	1.4171	-0.18727	1.85873e-07	2.64641e-05
LOC552024	GB41912	GB19935		uncharacterized oxidoreductase yrbE-like	1.43661	-0.337772	5.21276e-05	0.00323136
LOC102656542				protein Skeletor, isoforms D/E-like	1.46273	-0.3766	9.07654e-06	0.000768689
LOC408532	GB50123	GB19501	CG5023	myophilin-like	1.5035	-0.0528677	4.02256e-06	0.000372808
LOC409962		GB12811	CG2150		1.50631	-0.257674	1.11345e-06	0.000124301
LOC100578090	GB40092				1.5461	-1.31659	0.00120423	0.0380398
LOC102656109				titin-like	1.60982	-0.73674	1.29041e-05	0.00102233
LOC100576161					1.6157	0.412494	2.55569e-10	5.83886e-08
LOC100576320	GB50737				1.68639	-1.52837	0.00019538	0.00959705
LOC100577725	GB50481				1.70607	0.0763258	3.34317e-08	5.66263e-06
LOC551993	GB46680	GB12862			1.72859	-1.59518	0.000484493	0.0189628
LOC100576703	GB41495			sarcalumenin-like	1.76772	-0.165889	7.21412e-08	1.12495e-05
Mir3720				microRNA mir-3720	1.7715	-0.98874	8.50473e-05	0.00491473
LOC413106	GB43812	GB16567	CG9194	TwiK family of potassium channels twk39-like	2.11937	-1.22867	0.0001206	0.00643899
LOC100578571	GB42182				2.18526	-0.900863	3.5846e-07	4.51475e-05
Amci	GB50121	GB15018	CG33259	chymotrypsin inhibitor	2.48242	2.96371	3.05529e-44	4.28789e-41
Obp14	GB46223			odorant binding protein 14	2.48369	0.792534	1.1498e-21	5.94508e-19
LOC724838	GB46367	GB18899		15-hydroxyprostaglandin dehydrogenase [NAD+]-like	2.5537	-1.34118	3.86432e-06	0.000361553
LOC410075	GB41310	GB12614	CG4027	actin, clone 205-like	2.80751	-1.52018	8.91008e-07	0.000101782
TpnT	GB51214	GB16881	CG7107	troponin T, skeletal muscle	2.85422	1.7067	1.86714e-37	2.03809e-34
Vg	GB49544	GB13999		vitellogenin	3.02111	4.23227	1.07047e-82	1.05163e-78
Hex110	GB44996	GB14361		hexamerin 110	3.04112	0.997436	7.85839e-29	5.93852e-26
TpnCIIIa	GB40619	GB13594	CG7930	troponin C type IIIa	3.20883	0.34665	3.51134e-20	1.72477e-17
LOC724749	GB42493	GB19347	CG5700	pericardin-like	3.27784	-1.40627	2.34695e-07	3.24738e-05
LOC551176		GB18527	CG4027	actin, clone 205-like	3.27857	-0.671732	2.14495e-14	7.11853e-12
Obp3	GB53371	GB30242		odorant binding protein 3	3.43622	-0.11901	4.63907e-18	2.07155e-15
TpnI	GB55598	TpnH		troponin I	3.98208	0.208176	2.38788e-28	1.5639e-25
Mp20	GB54817	GB10717	CG4696	muscle protein 20	4.23716	1.26399	3.98102e-55	1.30365e-51
LOC411285	GB54818	GB19606	CG1019	muscle LIM protein Mlp84B-like	4.83395	1.11744	1.14408e-51	2.80987e-48
Mlc2	GB40240	GB13399	CG2184	myosin regulatory light chain 2	5.00867	0.863251	4.92511e-46	8.06405e-43
LOC409787	GB43052	GB18538	CG5939	paramyosin, long form-like	5.13351	0.602613	9.24408e-44	1.13517e-40
LOC410058	GB51787		CG5596	myosin light chain alkali-like	5.64125	0.231734	3.62011e-37	3.5564e-34
LOC551369		GB18365	CG4027	actin, clone 205-like	6.22068	-0.363902	1.73582e-26	1.0658e-23
Hbg2	GB54549	GB20070	CG8695	alpha-glucosidase	6.71181	-1.30629	1.01024e-13	3.10143e-11
LOC410736	GB48967	GB16461			6.96914	-1.09393	1.443e-15	5.45231e-13
Hex70a	GB51698	hex71		hexamerin 70a	8.13866	1.44362	5.9356e-75	2.91556e-71
