# Supplementary material for: Antennae hold a key to Varroa-sensitive hygiene behaviour in honey bees
Source: Sci Rep. 2015 May 22;5:10454. doi: 10.1038/srep10454 (PMC4441115; doi:10.1038/srep10454)
Supplement: Supporting Information [file srep10454-s3.xls]

## Sheet: FOR.NUR
Supplementary Table S4. List of genes differentially expressed in antennae of FOR and NUR bees
Corresponding Drosophila orthologs and log2 (FOR/NUR ratio) expression values of the fold change and count-per-million are shown.
Gene ID	Gene symbol	Beebase name	Fly ortholog	Gene description	logFC	logCPM	PValue	FDR
727161	Apd-2	GB53119		apidermin 2	-9.14896	4.33762	7.63781e-55	7.71266e-51
100577562	LOC100577562	GB50442			-7.9737	-0.954592	1.81207e-12	4.15871e-10
100576916	LOC100576916	GB48844			-7.93224	1.04426	3.77052e-27	4.23052e-24
100576418	LOC100576418	GB50610			-7.91553	-0.992884	9.0676e-12	1.69564e-09
100577381	LOC100577381	GB40606			-7.80156	-1.1082	2.35865e-11	3.90453e-09
725547	LOC725547	GB50439	CG15884	cuticular protein 97Ea ortholog	-7.7421	-1.15523	8.10575e-11	1.27893e-08
100577359	LOC100577359				-7.37335	-1.4941	4.43148e-09	5.08512e-07
725903	LOC725903	GB42907			-6.89094	-1.90639	5.77312e-07	3.53315e-05
551367	Apd-1	GB53115		apidermin 1	-6.72108	-2.04548	3.0953e-06	0.00015173
727165	LOC727165	GB53116			-5.89029	3.87363	3.65162e-37	1.22913e-33
100577189	CPR6	GB40566		cuticular protein 6	-5.8757	2.82503	1.4404e-34	3.63628e-31
100578625	LOC100578625	GB42598			-5.66992	1.58425	2.17379e-27	2.74386e-24
552685	LOC552685	GB48861			-5.46314	2.92988	2.3892e-32	4.02103e-29
413106	LOC413106	GB43812	CG9194		-4.80246	-1.89878	4.16716e-07	2.73853e-05
410368	LOC410368	GB40703	CG6445	cadherin-23-like	-4.63209	2.0404	1.13879e-23	8.84576e-21
408552	LOC408552	GB45968		collagen alpha-1(IV) chain-like	-4.40453	7.69058	8.38919e-29	1.2102e-25
408394	LOC408394	GB52014		collagen alpha-1(XI) chain-like	-4.34075	1.4644	1.85135e-19	1.03861e-16
406145	LOC406145			secapin	-4.2382	-1.62754	3.31672e-07	2.27838e-05
102655319	LOC102655319			inner centromere protein A-like	-3.92243	0.858428	1.7396e-16	7.98478e-14
726864	LOC726864	GB54393	CG2837		-3.86268	2.58343	8.76149e-21	5.89823e-18
101664702	LOC101664702			PI-PLC X domain-containing protein 1-like	-3.71863	0.142399	5.70864e-12	1.10857e-09
102654905	LOC102654905				-3.70488	0.227748	2.70383e-13	7.00085e-11
408551	LOC408551	GB45943	CG4145	collagen alpha-1(IV) chain-like	-3.6787	8.16098	3.71503e-22	2.6796e-19
725509	CPR27	GB50438	CG15884	cuticular protein 27	-3.66761	1.08503	8.80551e-16	3.29326e-13
726987	LOC726987	GB52446	CG13695		-3.55988	0.880416	2.56267e-14	7.61114e-12
413047	LOC413047	GB48046		juvenile hormone esterase-like	-3.55274	1.52378	6.35372e-17	3.208e-14
413113	LOC413113	GB50441	CG15884		-3.50868	0.743912	4.98169e-14	1.39736e-11
725309	LOC725309	GB40608			-3.40376	7.26054	9.97382e-20	5.92445e-17
724237	LOC724237	GB49727	CG7497	prostaglandin E2 receptor EP4 subtype-like	-3.3684	-0.355974	1.94125e-09	2.42009e-07
552320	LOC552320	GB55612			-3.36745	1.16633	1.47563e-14	4.65652e-12
408428	LOC408428	GB40139	CG3966	peptidyl-prolyl cis-trans isomerase B-like	-3.18891	-2.02471	0.000233785	0.00588718
100578023	LOC100578023	GB40093		FMRFamide-related neuropeptides-like	-3.11204	2.53675	2.04303e-15	7.11397e-13
100576161	LOC100576161				-3.07345	0.870472	3.27207e-12	6.88362e-10
411725	LOC411725	GB50129	CG32820	tektin-3-like	-3.01578	-1.87528	5.1833e-05	0.00173876
724393	Osi23	GB40438		osiris 23	-3.00816	4.73083	5.06471e-16	2.13098e-13
727110	Y-x2	GB55729		yellow-x2	-2.99531	-0.205917	1.98859e-08	1.91246e-06
413481	LOC413481	GB48474	CG1869	chitinase	-2.99363	3.84412	2.38348e-15	8.02279e-13
725973	LOC725973	GB51420			-2.96784	1.91877	3.39003e-13	8.55813e-11
102655788	LOC102655788				-2.9355	0.244104	7.81858e-10	1.01221e-07
552205	LOC552205	GB54399	CG6921	elongation of very long chain fatty acids protein 4-like	-2.92318	0.623327	3.53048e-10	4.9515e-08
413730	CYP301A1	GB46015	CG8587	cytochrome P450 301A1	-2.84349	-0.0265221	1.11986e-08	1.15391e-06
102655512	LOC102655512				-2.83493	-1.12243	6.1822e-06	0.000283763
102655710	LOC102655710			proline-rich extensin-like protein EPR1-like	-2.83322	-0.920416	5.27253e-07	3.28654e-05
413115	CPR19	GB50453	CG12045	cuticular protein 19	-2.82648	1.48368	2.86268e-12	6.23486e-10
552425	GMCOX4	GB51815	CG9512	GMC oxidoreductase 4	-2.82479	-0.752617	4.94842e-06	0.000231339
724749	LOC724749	GB42493	CG5700		-2.82243	-0.754763	5.18039e-08	4.53743e-06
551378	LOC551378	GB54111	CG11136	slit homolog 1 protein-like	-2.78106	-1.75689	9.17105e-05	0.00274805
725813	Cda4	GB45318	CG32499	chitin deacetylase-like 4	-2.74203	4.69132	6.7535e-14	1.84316e-11
410555	LOC410555	GB41723	CG8561	slit homolog 1 protein-like	-2.74145	-1.13181	5.20011e-05	0.00173876
552190	LOC552190	GB51979			-2.73129	8.51293	3.93041e-14	1.13398e-11
102656248	LOC102656248				-2.72386	0.507937	2.93747e-09	3.48971e-07
726072	LOC726072	GB49639	CG14515	putative ferric-chelate reductase 1-like	-2.7083	-0.412707	5.21234e-08	4.53743e-06
551600	Cht5	GB53565	CG9307	chitinase 5	-2.69335	1.94221	1.76664e-11	2.97325e-09
412996	LOC412996	GB50062		sulfotransferase 1C4-like	-2.68597	1.86009	1.39663e-11	2.47424e-09
100576936	LOC100576936	GB41965			-2.53952	-1.19336	5.90735e-05	0.00192427
102654313	LOC102654313				-2.52887	-1.92117	0.00149134	0.0269885
726668	Zasp66			Z band alternatively spliced PDZ-motif protein 66	-2.4867	0.84224	2.54441e-09	3.0956e-07
724936	LOC724936	GB43761	CG7644		-2.48369	3.45882	1.48252e-11	2.58112e-09
410149	LOC410149	GB51783		plasma glutamate carboxypeptidase-like	-2.45769	0.68889	2.57527e-08	2.43038e-06
100578995	LOC100578995	GB43311		vanin-like protein 1-like	-2.45589	-1.86804	0.000369865	0.00858597
725668	LOC725668	GB42469		phospholipase B1, membrane-associated-like	-2.4557	-0.693222	1.22641e-06	6.9186e-05
551967	LOC551967	GB50977		probable tubulin polyglutamylase TTLL2-like	-2.40006	2.03044	2.12873e-10	3.07084e-08
724915	LOC724915	GB42272		Usher syndrome type-1G protein homolog	-2.39147	1.8471	7.50981e-10	9.84858e-08
552005	LOC552005	GB52875	CG12075		-2.3889	-1.5925	0.00119005	0.0226222
552130	LKR	GB47970	CG7144	lysine ketoglutarate reductase	-2.37582	-1.00998	9.99851e-05	0.00296956
100577527	LOC100577527	GB50477			-2.36558	5.42632	3.59151e-11	5.84953e-09
406155	PPO	GB43738	CG8193	phenoloxidase subunit A3	-2.36494	4.22487	6.125e-11	9.8175e-09
725984	LOC725984	GB45283			-2.28262	-0.466066	2.14524e-06	0.000110523
552356	LOC552356	GB55396	CG32694		-2.25024	7.3498	1.75292e-10	2.56535e-08
102653655	LOC102653655			mucin-19-like	-2.23271	4.18493	5.06022e-10	6.90515e-08
408658	CSP2	GB55547		chemosensory protein 2	-2.19577	4.50971	7.38316e-10	9.80989e-08
727213	LOC727213	GB41706			-2.12836	0.225163	2.88284e-06	0.000143404
552158	LOC552158	GB54417	CG40486	dehydrogenase/reductase SDR family member 11-like	-2.12701	2.40183	1.0197e-08	1.0726e-06
726182	Vhdl	GB50662	CG31150	larval-specific very high density lipoprotein	-2.11488	2.50742	1.01458e-08	1.0726e-06
406088	Vg	GB49544		vitellogenin	-2.11472	2.49744	1.52545e-08	1.52514e-06
725297	Gr10	GB44014		gustatory receptor 10	-2.10775	0.853486	2.42713e-07	1.75066e-05
412215	LOC412215	GB49845	CG2666		-2.10256	-1.6032	0.000814107	0.0165153
100579018	LOC100579018	GB40819		venom allergen 3-like	-2.09532	1.93863	3.03044e-08	2.80747e-06
552157	LOC552157	GB47971	CG8503	protein msta, isoform A-like	-2.08523	2.57598	1.75642e-08	1.70541e-06
408365	serp	GB45151	CG32209	serpentine	-2.07858	4.42215	4.75983e-09	5.38972e-07
102655889	LOC102655889			leucine-rich repeat-containing protein DDB_G0290503-like	-2.06726	-0.69421	3.36692e-05	0.00120138
100577030	LOC100577030	GB54178		galanin receptor type 1-like	-2.04137	4.93317	6.87919e-09	7.44997e-07
724914	LOC724914	GB47783	CG8704		-2.00373	-1.3245	0.000478417	0.0106411
725175	LOC725175	GB48148			-2.00119	1.49724	5.35753e-07	3.31904e-05
724892	LOC724892	GB54456			-1.99091	1.10713	6.09507e-07	3.66358e-05
408937	BM-40-SPARC	GB43302	CG6378	BM-40-SPARC protein	-1.98353	7.95025	1.17954e-08	1.1911e-06
412883	LOC412883	GB55818	CG13702	somatostatin receptor type 4-like	-1.92911	0.527658	4.53925e-06	0.000214193
724783	LOC724783	GB54454			-1.9165	4.14926	5.41221e-08	4.67115e-06
101664701	LOC101664701			PI-PLC X domain-containing protein 1-like	-1.90217	-0.247819	0.000119798	0.00340766
409701	LOC409701	GB46547	CG14948		-1.89812	1.78957	4.87543e-07	3.09636e-05
410820	LOC410820	GB55400	CG42265	otopetrin-2-like	-1.89705	-0.108582	6.55179e-05	0.00207398
100576182	LOC100576182	GB54554			-1.89216	-1.26309	0.00100034	0.0197294
102654534	LOC102654534			histidine-rich glycoprotein-like	-1.88767	0.203384	7.87436e-06	0.000344222
725942	GstU1	GB49614		glutathione S-transferase U1	-1.88221	6.13021	5.80071e-08	4.96403e-06
408544	lox2	GB49476	CG4402	lysyl oxidase-like 2	-1.84741	5.70572	9.94329e-08	8.1632e-06
726274	Y-e	GB55202	CG9792	yellow-e	-1.84605	0.375105	1.79002e-05	0.000706078
408726	Cpap3-b	GB41227	CG4778	cuticular protein analogous to peritrophins 3-B	-1.8403	3.93734	1.89989e-07	1.41067e-05
408681	LOC408681	GB55651		solute carrier family 35 member F1-like	-1.83232	-0.736447	0.000259561	0.00643993
100579031	LOC100579031	GB54289		vascular endothelial growth factor A-A-like	-1.8197	1.43581	1.43565e-06	7.71127e-05
413501	Wnt6	GB45509	CG4969	Wnt6 protein	-1.81332	1.00092	7.54102e-06	0.000332529
100577777	LOC100577777			mucin-6-like	-1.80802	4.04736	2.67589e-07	1.89332e-05
413924	LOC413924	GB50901		glyceraldehyde-3-phosphate dehydrogenase 1-like	-1.78776	0.109365	2.2518e-05	0.000858064
552457	GMCOX6	GB51817	CG9514	GMC oxidoreductase 6	-1.78731	2.08753	2.24271e-06	0.000114378
412778	kon	GB45530	CG10275	kon-tiki	-1.78354	0.638981	9.29898e-06	0.000395989
100578060	LOC100578060	GB45513			-1.78081	0.596148	8.15515e-06	0.00035496
100577576	LOC100577576	GB41270		chondroitin proteoglycan-2-like	-1.7764	4.85395	3.2711e-07	2.26244e-05
408432	LOC408432	GB40118	CG14994	glutamate decarboxylase-like	-1.77316	-0.680715	0.00071685	0.0147129
410994	LOC410994	GB44134	CG3401	beta-Tubulin at 60D ortholog	-1.76134	0.181003	6.27571e-05	0.00200832
725710	LOC725710	GB42580			-1.76037	4.06011	5.02655e-07	3.15268e-05
411045	GstS4	GB49545	CG8938	glutathione S-transferase S4	-1.7596	2.45821	9.87239e-07	5.69665e-05
726047	LOC726047	GB46762		cyclin-dependent kinases regulatory subunit-like	-1.757	-0.528563	0.000222975	0.00564311
724950	LOC724950	GB42215		integrin beta-PS-like	-1.75508	0.0457122	0.000152105	0.00419659
410227	LOC410227	GB48364	CG31810	inactive hydroxysteroid dehydrogenase-like protein 1-like	-1.74571	5.1843	4.31371e-07	2.81031e-05
408277	dyl	GB48813	CG15013	dusky-like	-1.7272	2.14578	2.27267e-06	0.000115324
725380	Amci	GB50121	CG33259	chymotrypsin inhibitor	-1.711	1.96583	3.79959e-06	0.000182518
413215	LOC413215	GB51681		lachesin-like	-1.71098	1.20378	1.13894e-05	0.000463751
410069	LOC410069	GB47545	CG5376		-1.70923	-0.507499	0.000279803	0.0068579
727408	LOC727408	GB43897		slit homolog 2 protein-like	-1.68306	6.31934	9.73131e-07	5.64752e-05
551401	ALDH1L2	GB43892	CG8665	aldehyde dehydrogenase 1 family, member L2	-1.68178	4.49452	1.24007e-06	6.95678e-05
726495	LOC726495	GB50000		OV-16 antigen-like	-1.68037	4.08495	1.44819e-06	7.73749e-05
551388	Akhr	GB53230	CG11325	adipokinetic hormone receptor	-1.68032	-0.17777	0.000262891	0.00649064
551799	Dspp	GB47551		dentin sialophosphoprotein	-1.66912	0.0909834	5.22795e-05	0.0017423
725255	LOC725255	GB55040		elongation of very long chain fatty acids protein 4-like	-1.64724	0.28573	0.000180216	0.00483996
102655168	LOC102655168				-1.64357	0.819772	2.17109e-05	0.000843218
409781	LOC409781	GB40931	CG2909		-1.6415	2.05492	7.36542e-06	0.000327648
725017	LOC725017	GB54460	CG6644	UDP-glycosyltransferase	-1.62773	2.78846	5.44581e-06	0.000252256
412825	CTL4	GB47938	CG9138	C-type lectin 4	-1.62771	5.01134	2.31426e-06	0.000116589
410925	Hr4	GB47037	CG43934	hormone receptor-like in 4	-1.61458	0.957799	4.14055e-05	0.00142701
725164	LOC725164	GB50828			-1.59899	5.38395	3.20846e-06	0.000156517
100576406	LOC100576406	GB55217			-1.59495	1.11732	6.07342e-05	0.00196568
100577901	LOC100577901	GB41772			-1.58879	0.935701	6.28471e-05	0.00200832
410246	LOC410246	GB56032	CG8166	netrin receptor UNC5B-like	-1.58132	4.46933	4.87385e-06	0.000228912
413844	LOC413844	GB41844	CG31121	ATP-binding cassette sub-family G member 5-like	-1.58066	3.40987	6.4711e-06	0.000294347
411220	LOC411220	GB40973	CG8442	ionotropic glutamate receptor	-1.5801	-0.231839	0.000383226	0.00885542
410065	Cpap3-d	GB41946	CG17058	cuticular protein analogous to peritrophins 3-D	-1.55642	3.29962	1.21204e-05	0.000487618
727010	LOC727010	GB42702			-1.54597	2.50053	1.44779e-05	0.000575582
102654936	LOC102654936				-1.54396	0.715604	7.70359e-05	0.0023785
406066	Jhe	GB53755		juvenile hormone esterase	-1.53118	8.80919	6.91891e-06	0.000311907
100576983	LOC100576983	GB54104			-1.52405	2.59452	1.92335e-05	0.000755719
724860	CYP49A1	GB46062	CG18377	cytochrome P450 49A1	-1.51686	2.2018	2.20397e-05	0.000852707
408930	TyHyd	GB40967	CG10118	tyrosine hydroxylase	-1.51681	7.44079	8.5412e-06	0.000368585
413565	CSP4	GB52326	CG9358	chemosensory protein 4	-1.51489	9.41639	8.49011e-06	0.000367954
724777	CPR14	GB46297	CG18349	cuticular protein 14	-1.51407	8.4178	8.65738e-06	0.00037201
551170	dp	GB55781	CG33196	dumpy	-1.50669	6.21519	1.00234e-05	0.000419986
410425	LOC410425	GB50677	CG3770	lipoma HMGIC fusion partner-like 2 protein-like	-1.4956	-1.14832	0.00308086	0.0487625
409109	ebony	GB46429	CG3331	ebony protein	-1.495	9.37943	1.09408e-05	0.000447289
408787	LOC408787	GB44163	CG1690	transmembrane and TPR repeat-containing protein CG4341-like	-1.48706	1.99272	7.63639e-05	0.00237269
411672	LOC411672	GB55630	CG14575	neuropeptides capa receptor-like protein	-1.48409	-0.490421	0.00101589	0.0199581
411086	Ser	GB48639	CG6127	serrate	-1.4621	2.97395	3.23106e-05	0.00116111
100578084	LOC100578084	GB52505			-1.45463	2.7765	4.75174e-05	0.00161017
100577385	LOC100577385			facilitated trehalose transporter Tret1-like	-1.45172	1.90283	8.83955e-05	0.0026566
552750	LOC552750	GB46183	CG18801	x-ray repair cross-complementing protein 5-like	-1.4474	6.22504	2.08922e-05	0.000814554
410282	LOC410282	GB43087	CG17352		-1.43909	0.0603135	0.00111342	0.0214783
552805	WIF-1	GB44651	CG3135	WNT inhibitory factor 1	-1.43253	3.56365	3.75743e-05	0.00131745
411997	LOC411997	GB44772	CG9664	ATP-binding cassette sub-family G member 4-like	-1.4295	3.54484	3.69044e-05	0.00129847
412147	LOC412147				-1.42484	3.81974	4.22367e-05	0.00144845
102654964	LOC102654964				-1.41738	2.1809	7.81055e-05	0.00239599
726578	LOC726578	GB48988		putative inorganic phosphate cotransporter-like	-1.41552	2.57554	5.93128e-05	0.00192585
724890	LOC724890	GB53028	CG3759	laccase-1-like	-1.40663	7.15903	3.36096e-05	0.00120138
552724	LOC552724	GB41625	CG13676		-1.402	2.63641	8.13586e-05	0.00246715
413543	CTL6	GB55225	CG1500	C-type lectin 6	-1.39936	5.69186	3.8825e-05	0.00135659
410428	LOC410428	GB50669	CG11323		-1.39272	2.33269	0.000102945	0.00303072
551544	Pxd	GB49689	CG3477	peroxidase	-1.38799	3.49913	6.42323e-05	0.00204611
100576184	LOC100576184	GB41618			-1.38086	1.20811	0.000221987	0.00563222
725754	LOC725754	GB52708			-1.38029	1.16964	0.000296766	0.00715212
410687	LOC410687	GB42239	CG3006	flavin-containing monooxygenase FMO GS-OX-like 3-like	-1.37169	3.05016	8.72531e-05	0.00263009
410884	LOC410884	GB50722	CG6431	phospholipase A1 member A-like	-1.36785	2.08856	0.000187979	0.00498218
725701	LOC725701	GB50447		vesicular glutamate transporter 2.1-like	-1.35036	1.31469	0.000448766	0.0101835
725882	LOC725882	GB44777	CG17127		-1.35034	4.53408	7.53477e-05	0.00234834
724832	inx2		CG4590	innexin 2	-1.34868	6.03687	6.98453e-05	0.00220405
552242	PLA2-1	GB40344	CG14507	phospholipase A2-1	-1.31875	0.150048	0.00119003	0.0226222
100576947	LOC100576947	GB45294		uncharacterized protein C16orf73 homolog	-1.31838	0.703068	0.000552307	0.0117415
413048	LOC413048	GB48066	CG8363	3'-phosphoadenosine 5'-phosphosulfate synthase 2-like	-1.31759	1.35074	0.00078087	0.015962
412632	Adk1	GB42431	CG17146	adenylate kinase 1	-1.31394	4.2141	0.000123577	0.00349545
411023	LOC411023	GB40993	CG42601	cadherin-86C ortholog	-1.30637	2.88333	0.000190494	0.00502062
725456	LOC725456	GB51833		sodium-dependent nutrient amino acid transporter 1-like	-1.29768	4.57214	0.000142371	0.00397145
412925	LOC412925	GB47662	CG14439	protein spinster homolog 1-like	-1.29487	6.13725	0.000129184	0.00363371
100578613	LOC100578613	GB52105			-1.29155	0.0179006	0.00160685	0.0287694
413723	LOC413723	GB43512	CG17292	pancreatic triacylglycerol lipase-like	-1.28588	5.51241	0.000145573	0.00403845
102656398	LOC102656398			serine protease easter-like	-1.28504	4.18194	0.000165953	0.00454146
411691	LOC411691	GB48435	CG18473	phosphotriesterase-related protein	-1.27654	4.73879	0.000169268	0.00461965
552217	LOC552217	GB42769	CG8927		-1.26945	4.27072	0.000201726	0.00525007
409740	LOC409740	GB49504		clavesin-1-like	-1.26783	5.06876	0.000184197	0.0049077
551983	Ts	GB41159	CG3181	thymidylate synthase	-1.26308	4.36335	0.000212519	0.00547454
412273	Cht3	GB43173	CG18140	chitinase 3	-1.2542	2.97014	0.00032086	0.00767783
102654211	LOC102654211			acyl-CoA Delta(11) desaturase-like	-1.25367	0.7694	0.00147034	0.0267522
102655979	LOC102655979			pupal cuticle protein PCP52-like	-1.25009	0.567724	0.0019636	0.0341869
409469	Cyp4g11	GB51356	CG11715	cytochrome P450 4G11	-1.24684	5.60487	0.000224744	0.00567365
726611	LOC726611	GB50880			-1.23866	2.2387	0.000520917	0.0112348
725800	FBN2	GB52213	CG7526	fibrillin 2	-1.23531	1.05826	0.00127972	0.0239752
725103	CSP6	GB13325	CG9358	chemosensory protein 6	-1.23293	6.04835	0.000255961	0.00638195
412858	LOC412858	GB51385	CG12484	nephrin-like	-1.22965	2.43509	0.00045097	0.0102105
724583	LOC724583		CG34115		-1.22833	7.55116	0.00026243	0.00649064
410915	LOC410915	GB41225	CG9023	aquaporin AQPAn.G-like	-1.22514	6.13173	0.000281102	0.00687305
408896	Sema-2a	GB46091	CG4700	semaphorin 2a	-1.2248	5.37211	0.00029254	0.00709316
410573	LOC410573	GB49947	CG12950	nephrin-like	-1.20707	4.87841	0.000360474	0.00844563
100578822	LOC100578822	GB40932			-1.20667	0.87913	0.00122223	0.0230693
724847	LOC724847	GB50540	CG14064		-1.19878	0.895321	0.00124813	0.0235143
724466	NimA	GB50507		nimrod A	-1.18836	1.97974	0.00100285	0.0197402
726724	Pyx2	GB53163		transient receptor potential channel pyrexia 2	-1.18453	0.538168	0.00311666	0.049252
725930	LOC725930	GB55640	CG11200	retinol dehydrogenase 12-like	-1.18042	4.53174	0.000507613	0.011119
411894	LOC411894	GB51673	CG3723	dynein beta chain, ciliary-like	-1.17801	1.512	0.00104548	0.0204202
410733	GMCOX14	GB43005	CG9512	GMC oxidoreductase 14	-1.17628	7.03755	0.000467977	0.0104549
726126	SP8	GB50013	CG9372	serine protease 8	-1.17467	2.82897	0.000784285	0.0159994
100577456	LOC100577456	GB45073		fibrillin-2-like	-1.16813	6.13946	0.000523562	0.0112348
409361	Dat	GB51044	CG33181	dopamine N acetyltransferase	-1.15053	8.47583	0.000602265	0.0126176
100578719	LOC100578719				-1.14782	1.14946	0.00245568	0.0407183
102654840	LOC102654840			lipase member H-A-like	-1.14438	0.665024	0.00293185	0.0469934
412101	SP45	GB43369		serine protease 45	-1.13666	3.30149	0.000929989	0.0185593
550998	LOC550998	GB48419	CG31743	chondroitin 4-O-sulfotransferase	-1.13554	4.27384	0.000814481	0.0165153
411215	LOC411215	GB42465	CG10050	DTW domain-containing protein 2-like	-1.13139	2.17354	0.00149044	0.0269885
409970	LOC409970	GB49726		thrombospondin type-1 domain-containing protein 4-like	-1.12934	2.09865	0.00133424	0.0248125
410944	Sur	GB55764	CG5772	sulfonylurea receptor	-1.11737	2.56007	0.0013721	0.02533
411659	TpnCI	GB45211	CG2981	troponin C type I	-1.11438	2.14913	0.00170627	0.030228
725148	LOC725148				-1.10628	4.71834	0.00106202	0.0207033
725318	LOC725318	GB51843	CG4984		-1.10189	5.76761	0.00104418	0.0204202
552446	LOC552446	GB43208	CG32019		-1.09776	6.1545	0.00107497	0.0208751
413697	LOC413697	GB49937		ATP-dependent dihydroxyacetone kinase/FAD-AMP lyase-like	-1.09682	4.91168	0.00115299	0.0220927
413892	LOC413892	GB40304		ankyrin-1-like	-1.09185	1.60001	0.00290726	0.0466733
725434	LOC725434	GB44155	CG7896	slit homolog 2 protein-like	-1.09071	2.08719	0.00194114	0.0338543
724137	NLG-5	GB42808		neuroligin 5	-1.08993	1.52542	0.00244906	0.0406754
412202	CPR28	GB52161	CG32404	cuticular protein 28	-1.08857	7.10141	0.00115722	0.0221318
100578448	LOC100578448	GB51172			-1.08758	1.7094	0.00272638	0.0441909
102656822	LOC102656822				-1.08659	3.07716	0.00175645	0.0310081
551898	Tspan14	GB42466	CG9093	tetraspanin 14	-1.08545	3.2821	0.00160495	0.0287694
726471	LOC726471	GB49416	CG33548	protein msta, isoform A-like	-1.08423	3.33003	0.00166794	0.0297576
725273	CTL1	GB49260		C-type lectin 1	-1.08377	2.07771	0.00219116	0.0370272
411829	IGFn3-7	GB44650	CG1634	immunoglobulin-like and fibronectin type III domain containing 7	-1.07101	7.58974	0.00136944	0.02533
411771	LOC411771	GB40442	CG14994	glutamate decarboxylase-like protein 1-like	-1.06941	5.65597	0.00144006	0.0262961
100579015	LOC100579015	GB43552		leucine-rich repeat-containing protein 15-like	-1.05512	3.02681	0.00227869	0.038223
552461	LOC552461	GB50005	CG1220	protease inhibitor 1	-1.04019	6.40373	0.00188509	0.0331055
408536	LOC408536	GB50505	CG8827	angiotensin-converting enzyme-like	-1.02537	8.63568	0.00212997	0.0363933
751098	Glob1	GB47694		globin 1	-1.02354	4.32232	0.00248071	0.0409317
409628	CDase	GB40336	CG1471	neutral ceramidase	-1.02089	5.06622	0.00240927	0.0402035
552293	LOC552293	GB44005	CG9864	sialin-like	-1.01093	5.57269	0.00256353	0.0420266
410021	LOC410021	GB47499	CG34355	DOMON domain-containing protein CG14681-like	-0.992265	5.69054	0.00304858	0.0484033
410728	LOC410728	GB45809	CG3280	transmembrane channel-like protein 3-like	0.94675	5.75699	0.00284355	0.0459426
725891	Syt12	GB50845	CG10617	synaptotagmin 12	0.955844	5.96205	0.00256743	0.0420266
408361	LOC408361	GB45023	CG10237	alpha-tocopherol transfer protein-like	0.969255	10.4625	0.00213593	0.0364335
411871	LOC411871	GB52508		tyrosine-phosphorylation-regulated kinase 3 homolog	0.974099	5.1377	0.00220882	0.0372366
409277	PLA2-2.2	GB46277	CG3009	phospholipase A2-2.2	0.978144	6.27264	0.00202858	0.0350764
552251	LOC552251	GB42227	CG3935	prd-like homeobox protein	0.99063	4.62193	0.00191702	0.0334914
725344	LOC725344			histone H2B-like	0.999012	2.6583	0.00241269	0.0402035
409889	AGLU2	GB43248	CG8695	alpha glucosidase 2	1.00098	6.44264	0.00157834	0.0283596
406149	Mrjp6	GB55207		major royal jelly protein 6	1.00267	4.48551	0.0020352	0.0351306
409873	Mrjp9	GB55215		major royal jelly protein 9	1.00473	7.64841	0.00148189	0.0269139
408805	LOC408805	GB50457	CG7530	progestin and adipoQ receptor family member 3-like	1.01228	7.05686	0.00136599	0.02533
102654592	LOC102654592			golgin subfamily A member 6-like protein 2-like	1.01572	1.57112	0.00266677	0.0434339
552771	LOC552771	GB46737	CG18003	hydroxyacid oxidase 1-like	1.0265	1.61746	0.00216615	0.0368246
410167	LOC410167	GB49321		sorbitol dehydrogenase-like	1.02963	5.9528	0.00116888	0.0223126
410626	LOC410626	GB50526	CG7720	sodium-coupled monocarboxylate transporter 2-like	1.0312	3.75593	0.00138298	0.0254378
100577497	LOC100577497	GB52996			1.03901	1.63154	0.00226427	0.0381077
551592	Hr38	GB40074		hormone receptor-like in 38	1.04022	6.07615	0.00103611	0.0203157
726866	LOC726866		CG15162		1.0423	6.37674	0.000996691	0.0197294
410254	Gdch	GB45193	CG9547	glutaryl-CoA dehydrogenase, mitochondrial	1.04362	1.4226	0.00217832	0.0369692
726839	LOC726839	GB41742	CG4797	facilitated trehalose transporter Tret1-like	1.04497	7.4768	0.000948368	0.0188888
100577815	LOC100577815	GB53522			1.04544	2.79762	0.0012902	0.0240822
100576428	LOC100576428	GB40219			1.0584	2.6908	0.00128396	0.02401
551706	Myo20	GB54226	CG10595	myosin 20	1.05958	3.02693	0.00107968	0.0209264
551587	LOC551587	GB50889	CG15282	RNA-binding protein 38-like	1.06476	4.13868	0.000920468	0.0184057
726905	LOC726905	GB50178		uncharacterized protein C20orf26-like	1.07228	4.28351	0.000824661	0.0166882
100578165	LOC100578165	GB46965			1.07502	4.62428	0.000772918	0.0158315
102654436	LOC102654436				1.08046	1.26932	0.00190952	0.0334183
552037	LOC552037	GB55464	CG10191	POC1 centriolar protein homolog B-like	1.08268	2.02668	0.00146924	0.0267522
726915	LOC726915	GB47871			1.08741	1.97793	0.00122024	0.0230693
102653874	LOC102653874				1.09072	0.822671	0.003061	0.0485243
726722	LOC726722	GB46468			1.09163	1.14658	0.00169436	0.0301226
725732	LOC725732	GB46700	CG30492		1.09908	5.95264	0.000523561	0.0112348
726262	LOC726262	GB54593	CG10564	adenylate cyclase type 8-like	1.10119	1.16008	0.00201984	0.0349851
410893	AP-2	GB50795	CG7807	AP-2 protein	1.10134	4.0441	0.000611138	0.0126981
408576	Shal	GB42249	CG9262	potassium voltage-gated channel protein Shal	1.10154	7.35401	0.000495455	0.0109267
406090	Mrjp1	GB55205		major royal jelly protein 1	1.10342	1.61978	0.00270827	0.043968
410237	LOC410237	GB48355	CG11321		1.11136	1.62873	0.00111988	0.0214991
410862	LOC410862	GB49801	CG33181	solute carrier family 41 member 2-like	1.11224	4.67932	0.000502538	0.0110558
724647	LOC724647	GB54450	CG4210		1.11936	3.21014	0.000609695	0.0126981
726542	LOC726542		CG31613	histone H3-like	1.12016	3.49468	0.000516842	0.0112348
406133	Mrjp4	GB55206		major royal jelly protein 4	1.12166	2.03169	0.00206586	0.0355984
406067	Mrjp8	GB55214		major royal jelly protein 8	1.12426	5.09984	0.000460129	0.0103253
102656101	LOC102656101				1.12706	0.457084	0.00248063	0.0409317
102654004	LOC102654004				1.1276	3.73827	0.000494279	0.0109267
409042	Crzr	GB44824	CG10698	corazonin receptor	1.12823	5.63729	0.000380851	0.00882071
408646	LOC408646	GB49280	CG10019	monocarboxylate transporter 8-like	1.13092	0.75544	0.00170593	0.030228
726076	LOC726076	GB41768	CG1625	5-azacytidine-induced protein 1-like	1.13469	4.70081	0.000354535	0.00836472
724916	LOC724916	GB50545			1.14358	1.18775	0.00155168	0.0279302
408989	LOC408989	GB53312	CG1271	glycerol kinase	1.14615	6.24746	0.000296457	0.00715212
100577896	LOC100577896	GB46682			1.15801	0.852489	0.00136976	0.02533
413596	Vkr	GB53865		venus kinase receptor	1.15854	6.7145	0.000253036	0.00632464
551719	Obp16	GB46225		odorant binding protein 16	1.17823	11.8316	0.000190444	0.00502062
100577224	LOC100577224	GB53636			1.18001	4.79027	0.000217233	0.00553944
551950	LOC551950	GB41758	CG8770	G protein beta subunit 1	1.18196	2.19189	0.000518555	0.0112348
725541	LOC725541	GB52553	CG9972		1.2117	3.77991	0.000183771	0.0049077
413693	LOC413693			WD repeat-containing protein 66-like	1.22363	0.365114	0.00258401	0.0422222
410627	LOC410627	GB50527	CG9285	putative aminopeptidase W07G4.4-like	1.22439	0.696122	0.000537102	0.0114423
551560	CYP6BD1	GB47279	CG1644	cytochrome P450 6BD1	1.22595	6.31024	0.000112148	0.00324489
413936	LOC413936	GB53064	CG9432		1.22845	6.22945	0.000105901	0.00310267
102654122	LOC102654122				1.23348	-0.0518012	0.00172518	0.0305094
725046	LOC725046	GB46362	CG32333	protein FAM135A-like	1.24126	5.02101	9.70018e-05	0.0028926
102656664	LOC102656664				1.24886	3.56368	0.000114906	0.00330445
410259	LOC410259	GB44961	CG2380		1.25612	0.949089	0.000423388	0.00967278
100576180	LOC100576180			odorant receptor Or2-like	1.25853	-0.118687	0.000917111	0.018375
102654020	LOC102654020				1.26119	0.648107	0.00063289	0.013123
551879	LOC551879	GB42467	CG7365	phospholipase B1, membrane-associated-like	1.27041	0.424766	0.000529003	0.0112936
406093	LOC406093	GB53576		apisimin	1.27414	0.448252	0.000796166	0.016209
552489	LOC552489	GB46902	CG13893	SEC14-like protein 2-like	1.27677	7.95969	5.40128e-05	0.00178204
412056	LOC412056	GB45950	CG8654	organic cation transporter protein-like	1.28012	2.24184	0.000128392	0.00362151
406131	Hbg3	GB43247	CG8695	alpha-glucosidase	1.2902	5.54857	5.05502e-05	0.00170152
410245	SP38	GB56027	CG10663	serine protease 38	1.2964	4.25122	5.41778e-05	0.00178204
100577832	LOC100577832				1.30293	0.669852	0.000390479	0.00900241
100579007	LOC100579007	GB44479		tetratricopeptide repeat protein 25-like	1.3077	2.00823	0.000112598	0.00324861
408453	CYP9Q3		CG4486	cytochrome P450 9Q3	1.31466	8.50764	3.21234e-05	0.00115851
100578320	LOC100578320				1.33528	1.78884	6.45932e-05	0.00205114
732509	Mir317			microRNA mir-317	1.33544	0.0246129	0.000999413	0.0197294
102655392	LOC102655392			MDS1 and EVI1 complex locus protein EVI1-A-like	1.34012	-0.42326	0.00207855	0.0356487
102656613	LOC102656613				1.35218	2.06314	5.2945e-05	0.00175291
409826	SP33	GB50650	CG3213	serine protease 33	1.35948	0.650421	0.000206544	0.00534789
410442	LOC410442	GB40063			1.36185	2.83464	3.6171e-05	0.00127711
724539	LOC724539	GB47398			1.37905	0.589109	0.000344251	0.00817939
551094	LOC551094	GB48850	CG7910	fatty-acid amide hydrolase 2-A-like	1.38007	6.78962	1.33192e-05	0.000533721
102653888	LOC102653888				1.38477	-0.54958	0.00219034	0.0370272
408650	LOC408650	GB55515	CG6910	inositol oxygenase-like	1.40401	0.0286559	0.000286245	0.00698188
100578289	LOC100578289	GB55712			1.40527	-1.34472	0.0028929	0.0465168
411188	LOC411188	GB48134	CG10160	L-lactate dehydrogenase	1.40874	2.23763	2.6517e-05	0.000984445
726119	Iav	GB40818	CG4536	inactive	1.41793	3.78523	1.06624e-05	0.000439467
726079	nAChRb2	GB53428		nicotinic acetylcholine receptor beta2 subuni	1.42363	-0.676031	0.00302449	0.0481724
413168	LOC413168	GB53775	CG76675	retinol dehydrogenase 14-like	1.43411	7.7518	5.92678e-06	0.000273281
724418	LOC724418	GB40635	CG7899	venom acid phosphatase Acph-1-like	1.46623	5.84626	4.30112e-06	0.000204646
409372	crh-BP	GB40439	CG15537	corticotropin releasing hormone binding protein	1.47358	5.18819	3.81376e-06	0.000182518
102654959	LOC102654959			trithorax group protein osa-like	1.50506	3.83738	3.33202e-06	0.000161763
406110	TyrR	GB17991	CG7485	tyramine receptor	1.50835	4.76587	2.32069e-06	0.000116589
102654270	LOC102654270				1.5092	1.01589	2.7392e-05	0.0010132
100577303	LOC100577303				1.51566	4.03038	2.97355e-06	0.000147191
552285	inx7	GB45400	CG2977	innexin 7	1.53665	2.66325	3.41553e-06	0.000165024
410501	LOC410501	GB54177	CG10185	leucine-rich repeat and WD repeat-containing protein KIAA1239-like	1.57049	3.37631	1.42088e-06	7.68735e-05
410326	LOC410326	GB45040	CG4427		1.58346	7.13508	6.02873e-07	3.64539e-05
551252	LOC551252	GB51305	CG5376		1.58547	0.130898	6.26325e-05	0.00200832
406121	Mrjp3	GB55204		major royal jelly protein 3	1.59097	-0.399334	0.00111454	0.0214783
410581	dy		CG9355	dusky	1.59968	-0.27245	0.000216117	0.00552494
102654466	LOC102654466				1.60295	-1.38575	0.00214527	0.0365311
409843	Mhc1	GB51653	CG7927	myosin heavy chain 1	1.61069	2.00633	1.67067e-06	8.83267e-05
409950	LOC409950	GB50700	CG31999	fibrillin-1-like	1.61723	5.23619	3.9028e-07	2.59279e-05
100578990	LOC100578990	GB48476		dynein intermediate chain 2, axonemal-like	1.61741	0.826247	1.16002e-05	0.000470436
100576193	LOC100576193	GB48342		zinc finger protein 512B-like	1.62722	1.68133	1.34458e-06	7.46021e-05
726535	Gr7	GB53324		gustatory receptor 7	1.64282	0.35743	1.0593e-05	0.000438393
725261	LOC725261	GB47951	CG3940	carbonic anhydrase 6-like	1.64653	2.75598	5.6422e-07	3.47408e-05
100576923	LOC100576923	GB40485			1.64722	0.679791	1.35009e-05	0.000538862
100578887	LOC100578887			histone acetyltransferase KAT6B-like	1.67673	-1.56908	0.00273116	0.0441975
100576884	LOC100576884				1.68725	-1.80026	0.00207933	0.0356487
412764	LOC412764	GB42802		MFS-type transporter C6orf192 homolog	1.69229	6.12372	1.04781e-07	8.43807e-06
100578376	LOC100578376	GB40375			1.69312	0.379018	3.14528e-05	0.00114569
100579120	Trnas-gcu			transfer RNA serine (anticodon GCU)	1.70288	-0.925812	0.00050442	0.0110731
406144	LOC406144			abaecin	1.70427	1.38318	9.74032e-06	0.000409824
102654992	LOC102654992				1.7075	-1.9298	0.00137659	0.0253665
409822	LOC409822	GB43778	CG14548	E(spl)-like protein	1.7329	3.43024	9.44119e-08	7.81452e-06
413408	SCR-B2	GB45986	CG1887	scavenger receptor class B, type 2	1.74838	10.6306	3.55451e-08	3.23364e-06
552110	LOC552110	GB49328	CG1441	putative fatty acyl-CoA reductase CG5065-like	1.77191	8.86762	2.37471e-08	2.26225e-06
102656461	LOC102656461				1.77882	-0.333332	3.1541e-05	0.00114569
411353	LOC411353	GB41760	CG31871	lipase 3-like	1.78016	-0.772578	0.000195526	0.00510186
100578133	LOC100578133				1.79526	-0.72124	4.23145e-05	0.00144845
725158	PGRP-S1	GB47804	CG14704	peptidoglycan recognition protein S1	1.81369	0.917378	1.76161e-06	9.26495e-05
100315665	Mir283			microRNA mir-283	1.81775	-1.43003	0.000525093	0.0112348
100578072	LOC100578072	GB49772			1.81993	-1.2895	0.000174161	0.00471443
412310	LOC412310	GB52525	CG343	UPF0468 protein CG5343-like	1.8711	-0.591098	2.61658e-05	0.000974988
724459	LOC724459	GB45011		leucine-rich repeat-containing protein 23-like	1.87732	-1.67951	0.000454383	0.0102191
409789	LOC409789	GB44146	CG3074	uncharacterized peptidase C1-like protein F26E4.3-like	1.89971	7.51235	2.32314e-09	2.86086e-07
100576537	LOC100576537	GB47705			1.91895	0.337721	7.09265e-06	0.000318318
100576797	LOC100576797	GB42218		acyl-CoA Delta(11) desaturase-like	1.93944	-1.85872	0.00091109	0.0182906
100576512	LOC100576512	GB50733		u8-agatoxin-Ao1a-like	1.971	1.30136	2.6288e-08	2.45793e-06
551224	LOC551224	GB42425	CG14516	aminopeptidase N-like	1.97674	-1.52085	0.000244008	0.00611412
102656900	LOC102656900			zinc finger protein sens-like	1.98207	-0.943662	3.47391e-05	0.00123086
725832	B-gluc2	GB42981	CG6895	beta-1,3-glucan recognition protein 2	1.99824	2.67185	4.80367e-09	5.38972e-07
102654990	LOC102654990				2.01168	-1.34104	0.000331217	0.00790693
551089	LOC551089	GB48173	CG15615		2.01818	2.16655	1.23087e-09	1.55367e-07
102654161	LOC102654161				2.02575	-1.63242	0.000572615	0.0121221
409512	ImpL2	GB43504	CG15009	neural/ectodermal development factor IMP-L2	2.02876	0.210322	3.88054e-07	2.59279e-05
100578747	LOC100578747	GB41058			2.03239	0.416189	1.35701e-07	1.05231e-05
100577717	LOC100577717	GB44460			2.04341	-0.144948	1.41043e-06	7.68735e-05
100576361	LOC100576361	GB50466			2.09517	-0.948496	2.48937e-05	0.000937973
100578151	LOC100578151	GB46674		potassium/sodium hyperpolarization-activated channel 1-like	2.10536	-2.18082	0.00313802	0.0494748
102654608	LOC102654608			homeobox protein ceh-19-like	2.12227	-0.688446	2.87813e-06	0.000143404
102654078	LOC102654078				2.12565	-0.131173	4.43629e-07	2.87165e-05
551761	LOC551761	GB40837	CG2663	alpha-tocopherol transfer protein-like	2.14715	8.96306	1.74893e-11	2.97325e-09
409709	LOC409709	GB53579	CG31148	glucocerebrosidase	2.17439	5.14101	1.37076e-11	2.47177e-09
411298	LOC411298	GB53351	CG30438	UDP-glycosyltransferase	2.19849	-1.7543	0.00119182	0.0226222
408379	TpnCIIIa	GB40619	CG7930	troponin C type IIIa	2.20036	-1.81636	0.000398717	0.00915056
412788	SCR-B1	GB52097	CG40006	scavenger receptor class B, type 1	2.21587	6.14456	4.90142e-12	9.70481e-10
551044	Gld2	GB44548		glucose dehydrogenase 2	2.21812	1.32977	2.27012e-10	3.22869e-08
102656609	LOC102656609				2.24184	-2.26791	0.00242529	0.0403469
410888	LOC410888	GB50800	CG32791	lachesin-like	2.2548	-2.07392	0.000579528	0.0122428
102655415	LOC102655415				2.25675	-0.760238	1.28056e-06	7.14424e-05
724465	LOC724465			enhancer of split mbeta protein-like	2.2872	2.99349	7.97158e-12	1.51881e-09
726252	LOC726252		CG13648		2.29758	0.45436	5.94314e-09	6.52325e-07
100576395	Kr-h1	GB45427		kruppel homolog 1	2.30233	3.71769	1.78762e-12	4.15871e-10
100577670	LOC100577670				2.34279	1.28489	1.07896e-10	1.6762e-08
724275	LOC724275	GB43418			2.3903	2.84534	1.33041e-12	3.27671e-10
724252	Dfd	GB51299	CG2189	homeotic protein deformed	2.44511	1.54187	2.19312e-12	4.92137e-10
411303	nAChRa9	GB53427		nicotinic acetylcholine receptor alpha9 subunit	2.4543	-0.641703	3.68257e-07	2.48504e-05
551268	LOC551268	GB43510	CG7367	pancreatic triacylglycerol lipase-like	2.50726	4.01382	2.28129e-14	6.98075e-12
100576860	LOC100576860	GB41060			2.55119	-1.10695	4.68841e-07	2.99643e-05
412839	mirr	GB55198	CG10601	mirror	2.57072	-1.43053	1.03137e-05	0.000430363
102656182	LOC102656182				2.57502	-1.48552	4.4061e-05	0.001503
100576135	LOC100576135	GB54881		glutamate receptor 1-like	2.60041	5.47127	8.34916e-16	3.24269e-13
102654049	LOC102654049			putative gustatory receptor 28b-like	2.62534	0.253935	5.90344e-10	7.94839e-08
552792	Nan	GB44065	CG5842	nanchung	2.64199	3.52983	1.05239e-15	3.79537e-13
100576895	LOC100576895	GB53524			2.64462	6.76243	2.80795e-16	1.23281e-13
551993	LOC551993	GB46680			2.65976	-1.29372	1.92593e-07	1.41302e-05
102653783	LOC102653783				2.71305	-1.0795	3.69138e-07	2.48504e-05
102654136	LOC102654136			apidaecins type 73-like	2.7569	0.551956	4.09364e-10	5.66269e-08
100049572	Ks-1			Ks-1 non-coding nuclear RNA	2.7651	0.0383068	1.67206e-10	2.48302e-08
725204	LOC725204	GB45969	CG1461	tyrosine aminotransferase-like	2.80825	-0.344029	1.67051e-10	2.48302e-08
102653938	LOC102653938			FACT complex subunit SSRP1-like	2.87391	-1.33822	1.12276e-06	6.36946e-05
724867	LOC724867	GB54401	CG31522	elongation of very long chain fatty acids protein AAEL008004-like	2.92224	9.21371	2.57662e-19	1.3694e-16
552631	LOC552631	GB40481	CG14238	transmembrane protein 26-like	3.08989	-1.64978	2.24786e-05	0.000858064
102655306	LOC102655306				3.10112	-1.19403	6.93501e-09	7.44997e-07
677673	Obp14	GB46223		odorant binding protein 14	3.13605	0.572945	9.20011e-15	2.99686e-12
412768	LOC412768	GB42704	CG1124	protein takeout-like	3.43715	9.3055	2.34377e-25	1.97228e-22
102655117	LOC102655117				3.46	-1.71363	7.13805e-08	6.01846e-06
100578668	LOC100578668	GB52833			3.52728	-1.60133	6.74382e-07	3.95925e-05
412775	DNAH2	GB50548	CG17866	dynein, axonemal, heavy chain 2	3.58612	-2.27965	4.42059e-05	0.001503
100577510	LOC100577510	GB40966			3.65497	-2.25091	1.07378e-05	0.000440775
102655247	LOC102655247				3.65921	-2.23356	2.52756e-05	0.000945306
725629	LOC725629	GB51200	CG7018	DNA-binding protein D-ETS-6-like	3.69698	-1.87237	7.15206e-08	6.01846e-06
100579088	Trnat-agu			transfer RNA threonine (anticodon AGU)	3.82324	-1.68616	2.66616e-07	1.89332e-05
552811	LOC552811	GB41212	CG30437	laccase-5-like	4.10375	5.57561	3.82165e-33	7.7182e-30
100576796	LOC100576796	GB55435			4.1235	0.392545	1.48452e-20	9.36917e-18
100578716	LOC100578716			protein singed wings 2-like	4.45322	-2.28414	2.52756e-05	0.000945306
408972	Mp20	GB54817	CG4696	muscle protein 20	6.58127	-2.27412	8.58383e-08	7.16359e-06
